# Supplementary material for: Assessment of Anti-Bacterial Effectiveness of Hand Sanitizers Commonly Used in South Africa
Source: Int J Environ Res Public Health. 2022 Jul 28;19(15):9245. doi: 10.3390/ijerph19159245 (PMC9367797; doi:10.3390/ijerph19159245)
Supplement: Supplementary file 1 [file ijerph-19-09245-s001.zip]

Archive with 1 entries (1 files):
- ijerph-1763094-supplementary.pdf
